# Supplementary material for: Contrasting Effect of Curcumin on Hepatitis B Virus Replication According to the Hepatoma Cell Line
Source: Pathogens. 2025 Feb 19;14(2):203. doi: 10.3390/pathogens14020203 (PMC11858270; doi:10.3390/pathogens14020203)
Supplement: Supplementary file 1 [file pathogens-14-00203-s001.zip]

Archive with 1 entries (1 files):
- pathogens-3225954-supplementary.pdf
